# Supplementary material for: Expression profiling of clonal lymphocyte cell cultures from Rett syndrome patients
Source: BMC Med Genet. 2006 Jul 21;7:61. doi: 10.1186/1471-2350-7-61 (PMC1569822; doi:10.1186/1471-2350-7-61)
Supplement: Additional File 1 — Transformation of gene annotations to official human gene symbols for across-microarray comparisons. [file 1471-2350-7-61-S1.xls]

## Sheet: sheet 1
SUPPLEMENTARY TABLE 1: TRANSFORMATION OF GENE ANNOTATION TO OFFICIAL HUMAN GENE SYMBOLS FOR ACROSS-MICROARRAY COMPARISONS
(Legend: yellow and blue bakground indicates up or down regulated genes respectively)
GC-RMA RTT LYMPHOCYTES		Traynor et al.				Tudor et al.		Ballestar	Horike			Colantuoni et al.						Embryoid bodies
SYMBOL UP IN MUTANT	SYMBOL DOWN IN MUTANT	SYMBOL UP IN MUTANT	GENBANK UP IN MUTANT	SYMBOL DOWN IN MUTANT	GENBANK DOWN IN MUTANT	SYMBOL MOUSE	SYMBOL HUMAN	SYMBOL HUMAN	SYMBOL MOUSE	GENBANK NO	SYMBOL HUMAN	GENE NAME UP IN MUTANT	UNIGENE NO UP IN MUTANT	SYMBOL UP IN MUTANT	GENE NAME DOWN IN MUTANT	UNIGENE NO DOWN IN MUTANT	SYMBOL DOWN IN MUTANT	SYMBOL MOUSE	GENE NAME MOUSE	GENBANK NO MOUSE	SYMBOL HUMAN
ACSL1	ABLIM1	AKAP12	U81607	AMIGO2	AI818579	Arhgdig	ARHGDIG	AGTR1	9430081H21	AK035064	? Repeat	apolipoprotein-D	Hs.75736	APOD	long chain fatty-acid Coa ligase	Hs.81452	ACSL4	2610524G07Rik	RIKEN cDNA 2610524G07 gene	AV111335	PX19
ARF6	ADRB2	AKAP12	AI806221	BEXL1	AL035494	Cacnb3	CACNB3	BIRC2	Cacna2d3	AJ010949	CACNA2D3	apolipoprotein-E	Hs.169401	APOE	annexin VI	Hs.118796	ANXA6	usp43	ubiquitin-specific protease	BC021474	AX746633, USP43
ATP1B1	AGPAT4	ANKRD29	AI307802	C22ORF16	AI862775	lipopr kinase	?	CDC10	Cyc1	BC005620	CYC1	catalase (CAT)	Hs.76359	CAT	adaptor complex AP3, u2	Hs.77770	AP3M2	nfkbia	---	AI462015	NFKBIA
AUTS2	ARTS-1	BID	AI669308	CRIP1	AI017574	Mm.198138	SDHC	CDH1	Exosc4	BC012277	EXOSC4	MTG related 1 (MTGR1)	Hs.153934	CBFA2T2	adaptor complex AP3, sigma 1	Hs.80917	AP3S1	lamc2	---	NM_008485	LAMC2
BTN3A1	BEXL1	C1R	M14058	GREM2	AI597757	Mm.204	?	CLK2	Fut8	BC010666	FUT8	CD44	Hs.169510	CD44	amyloid precursor protein	Hs.177486	APP	ergic3	---	BB253632	ERGIC3
CASP6	BIRC1	CA12	AF037335	KIAA0746	AB018289	Mm.2962	FRMD6	CSE1L	Gpaa1	BC006697	GPAA1	cartilage glycoprotein-39	Hs.75184	CHI3L1	asparagine synthetase	Hs.75692	ASNS	peg3	---	BM200248	PEG3
CCL1	C14orf2	CA12	AI050855	LOC388114	AI125670	Neurod1	NEUROD1	CTSS	Grina	BC037667	GRINA	G prot coupled R (RCD1)	Hs.23016	CMKOR1	Ca++ ATPase A2	Hs.1526	ATP2A2	mmp14	---	NM_008608	MMP14
CD6	C6orf4	CALD1	AI338491	MAB21L1	U38810	Ptma	PTMA	CYPD	Brp16	AB041552	LOC653154?	coatomer complex b2	Hs.75724	COPB2	Ca++ ATPase B2	Hs.89512	ATP2B2	---	---	BG070002	CREB3
CD6	CCL5	CCRL1	AA401504	PTPRF	Y00815	Pvalb	PVALB	DNAJB1	D430025H09	AK085022	LRRC49	alpha B crystalin	Hs.1940	CRYAB	H+ ATP synthase F1 b	Hs.25	ATP5B	---	---	NM_023422	HIST1H2BC
CD6	CLIC3	CCRL1	AI131555	SLC26A2	AI718385	Sgk	SGK	FHL1	mKIAA1365	AK122498	LRRC7	alpha B crystalin	Hs.1940	CRYAB	H+ ATP synthase F0 b1	Hs.81634	ATP5F1	---	---	BB768495	PLP1
CORO1B	CLU	CNKSR3	AI984197					FMR2	Maf1	BC016260	MAF1	dystroglycan (DAG-1)	Hs.76111	DAG1	lysosomal H+ ATPase F	Hs.7476	ATP6VOB	1110001P04Rik	RIKEN cDNA 1110001P04 gene	BI692575	?
COX15	CSDA	DNASE1L1	X90392	Hs.169758	AI935827			GNAS	Nfkbiz	AB020974	NFKBIZ	diazepam binding inhib.	Hs.78888	DBI	P311 protein	Hs.142827	C5orf13	1110014C03Rik	RIKEN cDNA 1110014C03 gene	BI409239	TMED10
CTNNA1	CXCR6	DPP4	X60708					IGF2	nrxn3	BC060719	NRXN3	transcription factor E2F-4	Hs.108371	E2F4	14-3-3 v	hs.75544	C9orf19	1110032D12Rik	RIKEN cDNA 1110032D12 gene	AW824211	TMED2
CTNNA1	FCER1G	FBLN1	U01244					IGFBP2	Oplah	BC034522	OPLAH	fucosyltransferase 7	Hs.457	FUT7	AC-assoc protein CAP2	Hs.267887	CAP2	1500006O09Rik	RIKEN cDNA 1500006O09 gene	NM_025435	THOC7
CTNNBL1	FXYD7	GALNTL2	AA625449					ITGA2	Plec1	AY480033	PLEC1	GFAP	Hs.1447	GFAP	wnt-4	Hs.146409	CDC42?	1700051E09Rik	RIKEN cDNA 1700051E09 gene, rififylin	AW123157	RFFL
DDX58	GARNL4	GAPDH	M33197					ITGA3	2210413A13	AK008913	SLC4A4	glutamine synthetase	Hs.170171	GLUL	cadherin-8	Hs.79133	CDH8	2310030G06Rik	RIKEN cDNA 2310030G06 gene	NM_025865	?
DHCR24	GPR15	HSPB3	Y17782					LHCGR	1810004F21	BC020050	SPCS1	M6B glycoprotein	Hs.78361	GPM6B	cdk5 regulator subunit 1	Hs.2869	CDK5R1	2310036D22Rik	RIKEN cDNA 2310036D22 gene	AK009646	TMEM106B
DNAJB6	GPR56	IFI44	D28915					MIR	EST	BG174079	SPINT1	GST - pi	Hs.226795	GSTP1	cdk5 regulatory sub 2	Hs.158460	CDK5R2	2410015N17Rik	RIKEN cDNA 2410015N17 gene	NM_023203	?
DNAJD1	GRK5	IL6	X04430					MPP1	Sprn	AB032199	SPRN	HLA-A	Hs.181244	HLA-B	u-crystalin	Hs.924	CRYM	2410018M08Rik /// Chchd2	RIKEN cDNA 2410018M08 gene /// coiled-coil-helix-coiled-coil-helix domain containing 2	NM_024166	CHCHD2
DUSP4	GSTM1	IRX3	AI681917					MYCN	Siat4a	X73523	ST3GAL1	HOX A1	Hs.67397	HOXA1	neurotactin	Hs.80420	CX3CL1	2410026K10Rik	RIKEN cDNA 2410026K10 gene	AK002762	CD99
ECHDC1	GSTM1	KIAA0367	AB002365					NET1	Ube1y1	AF150963	?	integrin alpha 6	Hs.227730	ITGA6	p53-inducible protein	Hs.258503	CYFIP2?	2610207I16Rik	RIKEN cDNA 2610207I16 gene	BM200015	HSDL2
EIF2S1	HUS1	KIAA1961	N48346					PAM	EST	CA585565	?	integrin beta-4	Hs.85266	ITGB4	synaptic vesicle prot DOC2A	Hs.57714	DOC2A	2610510H01Rik	RIKEN cDNA 2610510H01 gene	AV122997	RCC2
EIF3S8	LOC283687	LIMS3	AI018671					PGK1	5039315	BC049248	?	MAPK-activated kinase 2	Hs.75074	MAPKAPK2	tranlation intiation factor 5	Hs.184242	EIF5	2810405I11Rik	RIKEN cDNA 2810405I11 gene	BG073376	CHMP1B
EIF3S8	LPIN1	LOC389906	AI949749					PTPRCAP	EST	BY004681	?	GST12 (MGST1)	Hs.790	MGST1	p53-inducible gene (PIG10)	Hs.104925	ENC1	4933407N01Rik	RIKEN cDNA 4933407N01 gene	BC018468	C2orf30
EIF3S8	NCR3	LRCH2	AI189112					RBBP7	A230052I24	AK038653	?	polymeric Ig receptor	Hs.205126	PIGR	neuron-specific enolase	Hs.146580	ENO2	6430514L14Rik	RIKEN cDNA 6430514L14 gene	BC025646	?
ELKS	NCR3	LRIG3	AI809872					S100A10	F830002E14	AK089567	?	pleiotrophin	Hs.44	PTN	dematin (band 4.9)	Hs.274122	EPB49	Abca1	ATP-binding cassette, sub-family A (ABC1), member 1	BB144704	ABCA1
ENPP2	NCR3	LTBP1	M34057					SLC2A3	E330014L	AK087744	?	PTP gamma	Hs.78867	PTPRZ1	GABA A R omega	Hs.113882	GABRD	Add2	dducing 2 (beta)	AF189769	ADD2
FDXR	NGFRAP1	MMP1	M13509					SMARCAA1				Ga interacting prot (GAIP)	Hs.22698	RGS19	GAP-43	Hs.79000	GAP43	Adprt1	ADP-ribosyltransferase (NAD+, poly (ADP-ribose) polymerase) 1	AF126717	PARP1
FLJ10116	NKG7	MMP10	X07820					TOP2A				rhoG	Hs.75082	RHOG	glycyl-tRNA synthetase	Hs.75280	GARS	Akp2	alkaline phosphatase 2, liver	AW319615	ALPL
FLJ10808	NME4	MMP3	X05232					ZNF183				alpha-1-antichymotrypsin	Hs.234726	SERPINA3	aspartate transaminase 1	Hs.597	GOT1	Akr1a4	aldo-keto reductase family 1, member A4 (aldehyde reductase)	AK009462	AKR1A1
FLJ21616	PITPNC1	MOXD1	AL080058									glial EAAT1	Hs.75379	SLC1A3	NR2A	Hs.167464	GRIN2A	Aqp8	aquaporin 8	NM_007474	AQP8
GSTM4	PTPLA	NTN4	AI752682									glial EAAT1	Hs.75379	SLC1A3	brain-form hexokinase (HK1)	Hs.118625	HK1	Arhgap17, Nadrin, Ricj1, Wbp15	Rho GTPase activating protein 17	AV351061	ARHGAP17
HB-1	PTPRN2	PENK	J00123									sorcin	Hs.117816	SRI	laminin alpha 2 (merosin)	Hs.75279	LAMA2	Armcx2	armadillo repeat containing, X-linked 2	NM_026139	ARMCX2
HLA-DRB4	RAB31	PLA2G4A	M72393									supt5h	Hs.70186	SUPTH5	KIAA0110	Hs.124	MAD2L1BP	Arpc5	actin related protein 2/3 complex, subunit 5	NM_026369	ARPC5
IFNG	RFX3	PLCB1	AB011153									supt6h	Hs.12303	SUPTH6	MAPKK 4	Hs.75217	MAP2K4	Atad1	ATPase family, AAA domain containing 1	NM_026487	ATAD1
IL3RA	RIN3	PRICKLE1	N40767									TGF-beta3	Hs.2025	TGFB3	MAPK 10	Hs.151051	MAPK10	Bach	brain acyl-CoA hydrolase	NM_133348	ACOT7
LGALS8	SLC16A1	PTGER3	AL050227									sarcoma amplified mRNA	Hs/50984	TSPAN31	MAPK 9	Hs.8325	MAPK9	Blmh	bleomycin hydrolase	AV149605	BLMH
LOC283970	SOX4	RGC32	AW015590									wnt-2B (wnt-13)	Hs.258575	WNT2B	AF1g	Hs.75823	MLLT11	C130076O07Rik	RIKEN cDNA C130076O07 gene	BB202655	NRCAM
LOC51204	SPOCK1	RNF182	AI884906									beta-actin	Hs.180952	?	AF1q	Hs.75823	MLLT11	C80913	expressed sequence C80913	AV278756	C19orf2
LRAP	SVIL	RPS6KC1	W95076												zinc finger prot 220	Hs.82210	MYST3	Cald1	caldesmon 1	BI248947	CALD1
MBP	TBX21	SLC16A7	AF058056												asparaginyl-tRNA synthetase	Hs.181311	NARS	Camk1d	calcium/calmodulin-dependent protein kinase ID	BG071931	CAMK1D
MGC2654	TM4SF13	SNTB1	AA447177												steroid receptor coactivator 1	Hs.74002	NCOA1	Cdc42	cell division cycle 42 homolog (S. cerevisiae)	AV000235	CDC42
MNT	TRBC1	SPON2	AW007426												S/T kinase stk2	Hs.1087	NEK4	Cdc42	cell division cycle 42 homolog (S. cerevisiae)	AV000235	CDC42
MNT		STAT1	M97935												neuronatin alpha	Hs.117546	NNAT	Chn1	chimerin (chimaerin) 1	NM_029716	CHN1
NEFH		SVIL	AF051850												neuronatin beta	Hs.117546	NNAT	Cited2, Mrg1	Cbp/p300-interacting transactivator, with Glu/Asp-rich carboxy-terminal domain, 2	Y15163	CITED2
NELL2		SYTL2	AW007146												neuronal pentraxin 1	Hs.84154	NPTX1	Clstn1	calsyntenin 1	BG065300
PDE4DIP		TCF21	AF047419												NOEL	Hs.74376	OLFM1	Col1a1	procollagen, type I, alpha 1	U08020	CLSTN1
PDE4DIP		TNFRSF19	W31022												3-oxoacid CoA transferase	Hs.177584	OXCT1	Col1a2	procollagen, type I, alpha 2	BF227507	COL1A2
PERP		?	AA426500												p21-activated kin (PAK1)	Hs.62402	PAK1	Col3a1	procollagen, type III, alpha 1	AW550625	COL3A1
PKIG															p21-assoc kinase 1 (PKA1)	Hs.62402	PAK1	Col4a2	procollagen, type IV, alpha 2	BC013560	COL4A2
PP3856															poly(rC)-binding protein 1	Hs.2853	PCBP1	Col5a2	procollagen, type V, alpha 2	AV229424	COL5A2
PPAT															PCP4 (PEP19)	Hs.80296	PCP4	Cpt1a	carnitine palmitoyltransferase 1a, liver	AI987925	CPT1A
PRSS1															prohormone convertase 2	Hs.93164	PCSK2	Cri1	CREBBP/EP300 inhibitory protein 1	BC010712	CRI1
PSFL															b-gal protective protein	Hs.118126	PPGB	Cryab	crystallin, alpha B	AV016515	CRYAB
PTPN13															cyclophilin A	Hs.182937	PPIA	Ctsb	cathepsin B	M14222	CTSB
RBM8A															calcineurin A beta (PP3)	Hs.151531	PPP3CB	Cxcl12, Sdf1, PBSF	chemokine (C-X-C motif) ligand 12	BC006640	CXCL12
RHOB															PKA R1-beta	Hs.1519	PRKAR1B	Cyp26a1	cytochrome P450, family 26, subfamily a, polypeptide 1	NM_007811	CYP26A1
SERPINE2															PKA R11-beta	Hs.77439	PRKAR2B	D0H4S114	DNA segment, human D4S114	D45203	C5orf13
SIAT7D															PKC beta	Hs.77202	PRKCB1?	D4Wsu53e	DNA segment, Chr 4, Wayne State University 53, expressed	BE447520	D4Wsu53e
SMU1															phosphatidylserine sythase 1	Hs.77329	PTDSS1	Dab2	disabled homolog 2 (Drosophila)	BC006588	DAB2
TAF9L															R-PTP-N (PTP IA-2)	Hs.89655	PTPRN	Dedd2	death effector domain-containing DNA binding protein 2	AK010701	DEDD2
TBC1D2															parvalbumin	Hs.81849	PVALB	Dhx15	DEAH (Asp-Glu-Ala-His) box polypeptide 15	BC003745	DHX15
TCF4															RAB-2	Hs.78305	RAB2	Dmrt1	doublesex and mab-3 related transcription factor 1	AL133300	DMRT1
TIAM1															RAB-3A	Hs.27744	RAB3A	Dppa2	developmental pluripotency associated 2	AK010743	DPPA2
TM7SF1															RAB-5A	Hs.73957	RAB5A	Dppa4	developmental pluripotency associated 4	BB067210	DPPA4
TOM1															RAB-6	Hs.5636	RAB6A	E430003D02Rik	RIKEN cDNA E430003D02 gene	BG976607	FAS
TRIO															RAB-6	Hs.5636	RAB6A	Emilin3	elastin microfibril interfacer 3	BG076147	EMILIN3
TRIO															RAB-6	Hs.5636	RAB6A	Enpep	glutamyl aminopeptidase	NM_007934	ENPEP
TXN															EGR-1	Hs.738	RPL14?	Epha4	Eph receptor A4	BB706548	EPHA4
UBE3B															CAM-kinase II beta	Hs.8448	RPS2?	Eps8l2	EPS8-like 2	NM_133191	EPS8L2
XCL1															reticulon 1	Hs.99947	RTN1	Erdr1	erythroid differentiation regulator 1	BC021831	?
YWHAB															retinoid X receptor b	Hs.79372	RXRB	Etnk1	ethanolamine kinase 1	BG066916	ETNK1
YWHAE															spermine acetyltransferase	Hs.228491	SAT?	F2	coagulation factor II	NM_010168	F2
ZBED2															V-gated Na+ cahnnel b-1	Hs.170238	SCN1B	Fabp5	fatty acid binding protein 5, epidermal	BC002008	FABP5
ZFP36L1															amino acid transporter 1	Hs.239105	SCYL1BP1?	Fbxo33	F-box only protein 33	BM939903	FBXO33
ZNF131															succinate dehydrogenase B (Fe)	Hs.64	SDHB	Fkbp10	FK506 binding protein 10	AI325255	FKBP1
															neuroserpin	Hs.78589	SERPINI1	Fnbp1	dducin binding protein 1	BM244005	FNBP1
															Splicing factor 3b, subu 3	Hs.195614	SFF3B3	Fndc3	fibronectin type III domain containing 3	BC022140	FNDC3A
															mitochondrial phosphate carrier 3	Hs.78713	SLC25A3	Foxa2	forkhead box A2	NM_010446	FOXA2
															ADP/ATP translocase 2	Hs.79172	SLC25A5?	Fst	follistatin	NM_008046	FST
															SNAP-25	Hs.84389	SNAP25	Fth1	ferritin heavy chain 1	NM_010239	FTH
															SNAP-25	Hs.84389	SNAP25	Fxr2h	fragile X mental retardation gene 2, autosomal homolog	NM_011814	FXR2
															small nuclear RNP C	Hs.1063	SNRPC	Gdf3	growth differentiation factor 3	NM_008108	GDF3
															KIAA0411	Hs.7977	SRGAP3	Ghr	growth hormone receptor	NM_010284	GHR
															SFRS protein kinase 1	Hs.75761	SRPK1	Ghr	growth hormone receptor	BC024375	GHR
															stathmin	Hs.81915	STMN1	Gkn1	gastrokine 1	AV081751	GKN1
															stomatin (band 7.2)	Hs.160483	STOM	Gkn1	gastrokine 1	AK008641	GKN1
															malate dehydrogenase 1	Hs.75275	UBE4A?	Glipr1	GLI pathogenesis-related 1 (glioma)	BC025083	GLIPR1
															UBQ c-term esterase L1	Hs.76118	UCHL1	Gnai1	guanine nucleotide binding protein, alpha inhibiting 1	BQ174580	GNAI1
															Pl4-kinase alpha	Hs.171625	USMG5?	Gns	glucosamine (N-acetyl)-6-sulfatase	BB445684	GNS
															visinin-like 1 protein	Hs.2288	VSNL1	Gns	glucosamine (N-acetyl)-6-sulfatase	BB543167	GNS
															syntaxin 1A	Hs.75671	WBSCR18	Gpc6	glypican 6	BC023448	GPC6
															syntaxin 1A	Hs.75671	WBSCR18?	Gpx4	glutathione peroxidase 4	AF274027	GPX4
															CGI-127	Hs.184542	YPEL5	Gsn	gelsolin	AV025667	GSN
															14-3-3 beta	Hs.279920	YWHAB	Gucy1b3	guanylate cyclase 1, soluble, beta 3	BF472806	GUCY1B3
															14-3-3 tau	Hs.74405	YWHAQ	H1f0	H1 histone family, member 0	BC003830	H1F0
															14-3-3 gamma	Hs.75103	YWHAZ?	H3f3b	H3 histone, family 3B	NM_008211	H3F3B
															PCP4 (PEP19)	Hs.80296	PCP4	Hat1	histone aminotransferase 1	AK014330	HAT1
															p53-inducible gene (PIG10)	Hs.104925	ENC1	Hook2	hook homolog 2 (Drosophila)	NM_133255	HOOK2
																		Hsp105	heat shock protein 105	BI499717	HSP4AL
																		Hsp105	heat shock protein 105	D67017	HSP4AL
																		Hspa1a /// Hspa1b	heat shock protein 1A /// heat shock protein 1B	M12573	HSPA1B
																		Hspa1a /// Hspa1b	heat shock protein 1A /// heat shock protein 1B	M12573	HSPA1B
																		Idb2	inhibitor of DNA binding 2	BF019883	ID2
																		Igf2bp1, IMP1, Abp1, Crdbp	insulin-like growth factor 2, binding protein 1	BB499476	IGF2BP1
																		Igfbp3	insulin-like growth factor binding protein 3	AV175389	IGF2BP1
																		Itgav	integrin alpha V	AK003416	ITGAV
																		Itgb5	integrin beta 5	BB543646	ITGB5
																		Itm1	intergral membrane protein 1	AA756810	STT3A
																		Itm1	intergral membrane protein 1	BB724781	STT3A
																		Kcnj8	potassium inwardly-rectifying channel, subfamily J, member 8	NM_008428	KCNJ8
																		Kdelc1	KDEL (Lys-Asp-Glu-Leu) containing 1	BM198314	KDELC1
																		Klhdc2	kelch domain containing 2	BC005581	KLHDC2
																		Kpnb1	karyopherin (importin) beta 1	BC004096	KPNB1
																		Lamb1-1	laminin B1 subunit 1	BG970109	LAMB1
																		Lgmn	legumain	NM_011175	LGMN
																		Lpin1	lipin 1	NM_015763	LPIN1
																		Lrpap1	low density lipoprotein receptor-related protein associated protein 1	D00622	LRPAP1
																		Man1b	mannosidase 1, beta	BB637556	MAN1A2
																		Marcks	myristoylated alanine rich protein kinase C substrate	BB100920	?
																		Mbtps1	membrane-bound transcription factor protease, site 1	NM_019709	MBTPS1
																		Mcf2	mcf.2 transforming sequence	NM_133197	MCF2
																		Mcm4	minichromosome maintenance deficient 4 homolog (S. cerevisiae)	BB447978	MCM4
																		Mga	MAX gene associated	BB315904	MGA
																		Mgll	monoglyceride lipase	BI411560	MGLL
																		Mkrn1	makorin, ring finger protein, 1	AA717142	MKRN1
																		Mkrn1	makorin, ring finger protein, 1	BC003329	MKRN1
																		Mkrn1	makorin, ring finger protein, 1	BQ176661	MKRN1
																		Mrps21	mitochondrial ribosomal protein S21	NM_078479	MRPS21
																		Msl31	male-specific lethal-3 homolog 1 (Drosophila)	NM_010832	MSL3L1
																		Myadm	myeloid-associated differentiation marker	BB500055	MYADM
																		Myh9	myosin heavy chain IX	C80049	MYH9
																		Myl3	myosin, light polypeptide 3	AK002312	MYL3
																		Nap1l1	nucleosome assembly protein 1-like 1	BG064031	NAP1L1
																		Ndg2	Nur77 downstream gene 2	AI647775	C22orf16
																		Ndg2	Nur77 downstream gene 2	AA038464	C22orf16
																		Ndrl	N-myc downstream regulated-like	NM_008681	TDD5
																		Nid1	nidogen 1	X14480	NID1
																		Nid1	nidogen 1	X14480	NID1
																		Nipsnap1	4-nitrophenylphosphatase domain and non-neuronal SNAP25-like protein homolog 1 (C. elegans)	BC010837	NIPSNAP1
																		Nr0b1, DAX1, Ahch	nuclear receptor subfamily 0, group B, member 1	NM_007430	NROB1
																		Nxf7	nuclear RNA export factor 7	AJ305317	NXF2?
																		Osbpl1a	oxysterol binding protein-like 1A	NM_020573	OSBPL1A
																		Pawr	PRKC, apoptosis, WT1, regulator	BB398886	PAWR
																		Pdir	protein disulfide isomerase-related	BC009151	PDIA5
																		Pdzrn3	PDZ domain containing RING finger 3	NM_018884	PDZRN3
																		Pecam1	platelet/endothelial cell adhesion molecule 1	NM_008816	PECAM1
																		Pi4k2b	phosphatidylinositol 4-kinase type 2 beta	NM_025951	PI4K2B
																		Pim2	proviral integration site 2	NM_138606	PIM2
																		Pim3, Kid1	proviral integration site 3	BC017621	PIM3
																		Pla1a	phospholipase A1 member A	NM_134102	PLA1A
																		Plod1	procollagen-lysine, 2-oxoglutarate 5-dioxygenase 1	NM_011122	PLOD1
																		Prdm5	PR domain containing 5	AK018310	PRDM5
																		Prg1	proteoglycan 1, secretory granule	NM_011157	PRG1
																		Pttg1ip	pituitary tumor-transforming 1 interacting protein	AU018448	PTTG1IP
																		Pxmp3	peroxisomal membrane protein 3	BC012404	PXMP3
																		Qk	quaking	AF090403	QKI
																		Rac3	RAS-related C3 botulinum substrate 3	NM_133223	RAC3
																		Rbm10	RNA binding motif protein 10	BE553944	RBM10
																		Rbm3	RNA binding motif protein 3	AY052560	?
																		Rcn1	reticulocalbin 1	NM_009037	RCN1
																		Rcn2	reticulocalbin 2	NM_011992	RCN2
																		Rock2	Rho-associated coiled-coil forming kinase 2	BB761686	ROCK2
																		Rps6ka4	ribosomal protein S6 kinase, polypeptide 4	NM_019924	RPS6KA4
																		Rrbp1	ribosome binding protein 1	AF273691	RRBP1
																		Rshl2	radial spokehead-like 2	AK016473	RSHL2
																		Scn3b	sodium channel, voltage-gated, type III, beta	BE951842	SCN3B
																		Sdc1	syndecan 1	BB533095	SDC1
																		Sdfr1	stromal cell derived factor receptor 1	NM_009145	NPTN
																		Serping1	serine (or cysteine) proteinase inhibitor, clade G, member 1	NM_009776	SERPING1
																		Sfrp1	secreted frizzled-related sequence protein 1	BI658627	SFRP1
																		Slc43a3	solute carrier family 43, member 3	NM_021398	SLC43A3
																		Slc9a3r2	solute carrier family 9 (sodium/hydrogen exchanger), isoform 3 regulator 2	AV002797	SLC9A3R2
																		Smpdl3a	sphingomyelin phosphodiesterase, acid-like 3A	NM_020561	SMPDL3A
																		Spock1, Ticn1, testican	sparc/osteonectin, cwcv and kazal-like domains proteoglycan 1	BB308491	SPOCK1
																		Spp1, OP, osteopontin, Ric, Eta1	secreted phosphoprotein 1	NM_009263	SPP1
																		Ssr1	signal sequence receptor, alpha	BG077348	SSR1
																		Stk31	serine threonine kinase 31	AF285580	STK31
																		Susd2	sushi domain containing 2	AK004703	SUSD2
																		Tagln	transgelin	BB114067	TAGLN
																		Tcf21, Pod1, Capsulin, Epicardin	transcription factor 21	NM_011545	TCF21
																		Tdg	thymine DNA glycosylase	BF318654	?
																		Tdgf1, CR1, cripto	teratocarcinoma-derived growth factor	AV294613	TDGF1
																		Tdh	L-threonine dehydrogenase	NM_021480	TDH
																		Terf1	telomeric repeat binding factor 1	NM_009352	TERF1
																		Thbd	thrombomodulin	NM_009378	THBD
																		Timm44	translocator of inner mitochondrial membrane 44	NM_011592	TIMM44
																		Timp2	tissue inhibitor of metalloproteinase 2	M93954	TIMP2
																		Timp2	tissue inhibitor of metalloproteinase 2	BF168458	TIMP2
																		Timp3	tissue inhibitor of metalloproteinase 3	BI111620	TIMP3
																		Tmem5	transmembrane protein 5	BC020100	TMEM5
																		Tomm34	translocase of outer mitochondrial membrane 34	NM_025996	TOMM34
																		Tpm1	tropomyosin 1, alpha	M22479	TPM1
																		Tpm2	tropomyosin 2, beta	BC024358	TPM2
																		Tram1	translocating chain-associating membrane protein 1	BC012401	TRAM1
																		Trap1	TNF receptor-associated protein 1	NM_026508	TRAP
																		Txnip	thioredoxin interacting protein	AF173681	TXNIP
																		Ulk1	Unc-51 like kinase 1 (C. elegans)	AF072370	ULK1
																		Unc84a	unc-84 homolog A (C. elegans)	BG071740	UNC84A
																		Uqcrc1	ubiquinol-cytochrome c reductase core protein 1	AK004031	UQCRC1
																		Vamp3	vesicle-associated membrane protein 3	BB552111	VAMP3
																		Vamp4	vesicle-associated membrane protein 4	NM_016796	VAMP4
																		Vegfa	vascular endothelial growth factor A	NM_009505	VEGF
																		Vim	vimentin	AV147875	VIM
																		Vldlr	very low density lipoprotein receptor	NM_013703	VLDLR
																		Vldlr	very low density lipoprotein receptor	AV333363	VLDLR
																		Wsb1	WD repeat and SOCS box-containing 1	BC019601	WSB1
																		Zfp326	zinc finger protein 326	NM_018759	ZNF326
																		Zfp42	zinc finger protein 42	NM_009556	ZFP42
																		Zfp57	zinc finger protein 57	BB549686	ZFP57
																		Zic3	zinc finger protein of the cerebellum 3	BB732077	ZIC3
